# Supplementary material for: Multiple-Genome-Based Simple Sequence Repeat Is an Efficient and Successful Method in Genotyping and Classifying Different Jujube Germplasm Resources
Source: Plants (Basel). 2023 Aug 7;12(15):2885. doi: 10.3390/plants12152885 (PMC10421302; doi:10.3390/plants12152885)
Supplement: Supplementary file 1 [file plants-12-02885-s001.zip]

Archive with 2 entries (2 files):
- Table S1ú║The information of 35 candidated SSRs .xlsx
- Table S2ú║The digital ID card of 249 jujube genotypes.xlsx
