# Supplementary material for: Multiple-Genome-Based Simple Sequence Repeat Is an Efficient and Successful Method in Genotyping and Classifying Different Jujube Germplasm Resources
Source: Plants (Basel). 2023 Aug 7;12(15):2885. doi: 10.3390/plants12152885 (PMC10421302; doi:10.3390/plants12152885)
Supplement: Supplementary file 1 [file plants-12-02885-s001.zip › Table S1ú║The information of 35 candidated SSRs .xlsx]

## Sheet: Sheet1
SSR Marker	Upstream sequence(300bp)	Core repeat unit	Downstream sequence(300bp)
LSSR-1	TGCACCGTGAACCTATCTAACTTCCTGCGGTTTTCTGGAATAATCAACGCCGTCCACCAACTTGTGTATATAAATAAGAGAAACGTAGAGAAATTAAAACCTTCTTCATCTACTTATTTTTTGTTGTAATATTGAAAGTGATTAAAATGGGAAACTGTTTGAGAAGTGAATCGGCCATGGTATGGGCCGGAGAAGATTGGGGTTCTCTAAAGTCGAAGAGCCACCAGCACCACCAGAATACCATGCACTATGGTGGAGTTGATGACATGGAAAAGCAGAGGCTTCTTCATGAGATTAGAG	CTTCTTCTTCTTCTTCTTCGTCGTCTTCC	TCGCTGTCGAATGATTGTGGTACTTCGAGAGAGTTGAAGATTAAGATTTCCAAAAAGGAGCTGGATCAGCTGATAGGAAGAACCGGCGGCATGCAAGGTTTGACTGTGGAACAATTTCTATCTCAGTTGGTCATTAATAATGGTGGCGGTGATCACCGGCCGTGTTGGTTGGATCATCAACGTTCATGGAGGCCAGCCCTACAGAGTATTCCTGAGGTGAACTAATTAATAATCTCATCGATGATGGTGATCATCACCATGTTTGAGGACTTAGAATTTAGGATATATGGTAGTTAACAA
LSSR-2	GCTGAGAAGCAGGGCCAAGGAACTCCCTGATGATTACTTCGTGGTGTTGGTGGGCGATATGATCACGGAAGAAGCCCTCCCAACATATCAAGCTCGTTTGACAGTCTGCAATGGAGTTCTGGACGTGAGTGGTGCGGATGAGTCGCCATGGACAACTTGGACAAGAGCTTGGAGTGCGGAAGAGAATAGGCATGGTGATCTTCTCAACAAGTATCTCTACCTATCCGGACGAGTCGACATGCAACAAGTGGAGAAGACCATTCAATATCTCATTGCCTCGGGGATGGTAAGTAGTAGTAA	TTAGTTAGTTAGTTAGTTAGTTAG	TTAATTATTAATTTGTCAATTAAGTAGATGTTATGAATTTGTTTCATGTAAATATATATATATAGAAAGTTGGAATTGGAACGAATCCATACTGCGGATTGATATACACAGCATTTCAAGAAAGAGCAACATTCATCTCCCATGCAAACACTGCAAAGCTGGCGATGAAGCATGGAGACTCAAAGCTTGCTCAAATATGCGGCACAATCGCGTCGGACGAGAAGAGACATGAAAGCGCCTATTCGAAGATTGTAGGTAAGATGTTGGAGGTGGATCCGGATGGAATAATGGTGGCTTTTG
LSSR-3	AAGAATAATAAGAATCCATAACTTGGAAACTAAATGAAATAATTGAACCAAACCCACTTAATTTCCTTCTTTTCCTCTTTCATTACGAAACCCAACTCCAATTTAATTGTAAGGATAAAATCATTTGCCAAACTACTATCAGATTTCAACATCAATGTCTAACCTTGTGAACCACCGAGTTGCTGCAAGGCACTGACAAATCGCCTATGCAACTCCGGTGACCAGCACCTTCTCTGTTTCCGGGAAGTCTGCTGTTGTGGTTGCTGCTGCCCGGCTCGCAAGTTGGATTGAACATTAACT	GCAGCAGCAGCAGCAGCA	GAGGATGAGACTGCTCTGCTAGAAGTGGATCTGGAGCCACTGGAACCAGATTCTTCCTTTGGATTCTTTACACCCGGAGTGAGCAAAGAAAGCCCATGAACCGGCAATTCATCCTTATCTTCCTTTCTAATGCCAGGAAAAGCAGAGTAAGCCTTAAATGGTATAAATGACCTTCCTCCGGTCCTATTCCTACTACAGTGGACTGGATCCTCAGTTGTAAATCCATATTCTTTTTCATTTCTCTGCCATAGAACAAAAGACAAAAAGAAAAACAAGTCAGTTTTATATATGATAGACCTT
LSSR-4	GATGAGTCAGTGGACCTCACTTTTCAAGACCTTGCGGAGGTCAAACATAAGGCTATCTCACCAGAGAAGAGAAGACCACCCATTGGCATGGAACGTATTCCCGAAGCCACTAGGAATATGGAAAACATGTCAGTAGAAGGATCTCCTATGATCAGGAAGATGCCAAGTCTTGATTTCAACAGAGCCCTGCAGGCCACCACCAATAATCAGCAGCAGCGTCAGCCCCGCCTTGTGGACGGTGAAACCAACCATTTTGAACATGCTGCCAGGAGTGTTCAATATGGTGGTAATAATAAGGAG	GCAGCAGCAGCAGCAGCAGCA	GCTAGTCATAACAGGCATGGTACAAGTCCTTTTAGTGATTTTGGGTTCAGGCAGGCTGTGGAAAATAGCATGGCTTATGGGGATGTTAGCATGGTTTCCACTTATCAAGATCAGAGAGGAATTAGACGAAGGCCGGGAATCCCCCACTCCAATATTTGCACCATCTGTAGTACCTCAATCTTCTTGTTCAAGAATCGTTGCCTGGTACGTGTACTTTTGCTTTTCACTAAATTACTAGCTATAGAGATATTCCATCAATGCCCTTTTTGTTAAGTTCAACCATTGCTTGGGACATCTTAG
LSSR-5	CCAAGTTGTCATGATGTCCACTTGCCTATAAGCACAATCATTCGAAAATGACGTCATTCATGACATCACTACCCCGACAAAAGGTCACCCCGGGAAAACCAATCCAACGAACTCCACTCTCACAACGTGGCAATATCTGAATCGTCCAAAGTTTTCCCAAAAGGATTCCCCCAACGAGATACCATACATTATCACACATTCGGACCCATTTGGTTCTCTTCCAAAACCTTTCACACATTTTTTTCTACTCTTTTCTTTACTTCCCTTCTTTCTTATTTTCCTTGCGTCCTTCTTCACCAC	CAACAACAACAA	AACCAAAACAAAAACTCCCAAAAAATAAAAATTAAAACAAAAACAGAGAGATCGAAATTCGAAAAGGAAAGGGGAAATTAATTAGGGGCGATCAGCGATGGGTGTGGAGGACGAGAAGTACATCTTAATCAATTTCGAAGAGACCGAATTGCGTCTCGGGTTGCCCGGTGGAAATGGATCCAGCGAGATTATCAGAGATCAGGAAGCGGCGGCTTTGAAGTTGAACAATATTAATGGAAAAAGAGGTTTCTCGGAAACCGTGGTTGATTTGAAGCTCAATCTTTCCTCCAAAGACAAAGC
LSSR-6	AAGTAGTTGAGATCCCAATGATGGTAGAGCACCATGACTTTGACCAAATATTAAAAGGAAAAAAAAAAAAGGAAAAAGAAAAAGGAAAAAAGGACAGGCTGATTAAAAAAACCTTTGCTTGGCCACCAATTCATAATGGAGAGTCTCTCCCTTAATGATAACCCTAATGTACTCAATAACACATTGTCTCATCTTTTTGGTTGTTTGTCAGTCAAAGCTCTATTTCTCTACCATTCTCACACTAAATGTTCACTCACTCCCTTTGCTGCCTCAACTTTGATGAGAGTGGTGGGAATACTC	CATCATCATCAT	CAACATTCAACTATAACCCTTTTGTTAGGTCATAAAGCTCAATTTTCATGGGTCATATGACCAATTGAAAAGTTTATATGTAAACTTATTGAATTTGTTTGGAGGATATTGTTGATGCTGAATGTCACTGAATTGTGTTGAAGAAGATAGAGGAAAATAATGTTTGAACGTGTATATGTGTAAGAGCATAAGTAGTATATAGTTGTAAAGAGCACAAACTCATGTGGGCACCAAGCGTGGTTATAACTGATATCCGCGTGGATATCAGGATATGGGATTGAGGAAGTTGGATTCACACTT
LSSR-7	TAATTTGCTAGTCTTTCAAAGGAAAGCTCTAGTTTGAATAAAAAAGGGTGACACTTAAGCAATAACCTTTAATCAAGACGAAGGGCAAAGAACGAGATTTACCTTAAACATCATATGTACTTATTACTAATAAATGCAAAATATCACTGAATAATTTAATCGAGACGCCAAATCATCTACTTCAGCAACCCAAAGAATTTCAAGCATGAAGCTTTTTACTGTCTATAGGATTTGTTTATGCAGCCCTTTAAACTCAACCCCCCCCCAAAAAAAAGAAAAAAAAGAAAAAAAAAAAAAGTT	ACAACAACAACAACAACAACA	ACCCCAACCCCATTTTGAAAACCATTCACTTGGAGAACATCCAGACAAATAGAGAATTTTTAAGGGACCAAACAGGAAAAAAACAACAAAAATTATTTATAACATGTAGGCTACCGTGTAGAAGGATAGCTCCCTTACATGGTGTCTAAAAGTTTTAAAAGTAGAAAATCATCACTTTCAAGGTTTTCAAATTAAATCTTGATATATGGAACGCTACAATTACACCCACTACCTACAAATCCCTCTAGTGCAAATCTTAAAACTCCATTCCTAAGTACACAGCTAGTGTTATGCTCATTT
LSSR-8	GGTGCTATCAGAGTAATTTTGAGTCCAAGAGCTGGAACTGCATTTCTTCCCCAGCTGTATGAAGCCGAGATTCTCATTAACTCCAAGCTACCATGGATTAAAGAGTTGATTCACAGTTGGAAATGGACGTTTTATGTGTGGTCGTCTTTGAACACCTACATCTTTTTTCTAATGTTTCTCATTCTGTGCTGCAAACCGCTCTTGTTCCCATTGGTAACAGCAAGTTTGAGCGAACAAAGTGAAAGAGAATTGGCAATTGAATCGCCTAAAGAGCCAGAAACTAGAGCTGAAAATGAGGAG	GAAGAAGAAGAAGAAGAA	GTTGCAGAGTTTTTAAGAAGATGGAGACAGAGCAGAAGCAAGAGAAAGGCAATCTATTTGCAAGAGCGAATGCCAGAAACCGTTGGATCATCTGCATCAACAATCAGTATAGCCAGAGAAGAGACTAGTGATGTTGGGGACTCGGAATCAGTGTGTTTAGGAGGTTGACTTAACTTTTGTATTTTTCGTGGACTTTTTATATGTTGTAGAATAATCATTGCTCTGCTTCGTTTATTGTATGGAAAATCCTCGTAAGGGCATTTTTATAGGACAAAAGTTTTAACACCAAATAAGAAGCTC
LSSR-9	GTAATTTGTACTTAAGTTTTAAACTTCACTTGAAGTCTTTTTGCCTAGTCTGTTAGAACGCTACCTTTAATCAAAATGAGTGGAAGGAGAAAGGTTTGAGCAGTTTCTCATTAGCTGCCTACAGCTTCAAGTATGGAGTTATGAAAGAGCTGGGATTTCTACAAGTACCAAGATGATAACATAGCTTTTCTTTCACTTACTGAACTCAACTTTAATTCAATAAGCATTGACAAGAACATTTTAGGACTTATTATGTGATTTCCATGCACATTATTTTACTATCTGGCCTCATTGTTAAAA	AAATAAATAAATAAAT	AATGGTGCTCGTGGTAAAGAATTGAAGTGAAATGGGTGAAGTAATCCACAATTGCTGCTTGTTTGCACTTCTACAGTACTAGTAGGACCAATTTACAATGTTTTTTGCAGTTACAACGTATCCATTAAAATATGTTGGAATATTGTTCCTAAGTGCTTGTGTATTTTGTCTTTTTGGGGAGGGAGGATTTTGGGGTGGGTTTAATTATGTACCATGAACATAAATGTTGCATGGGTTACGGGATGTGGATAAGAAAAATAAATTTCTCTAGACTGCTTCACAAAAATTTTGTGTTTCCCA
LSSR-10	TTGCCCCATGCCCATGTCCCAAATCCCATTGGCGACACACTCATTGGACCCACCTTCACCTTCTCACCATTATCACAAAAATCATGAGCTTTGCCTTTACATCCACACAAAAAGGGAACAAGAGAGATCGAAAGAGAGATTTACCCTTTGCCATGGCCAGAAAGCAGGAATTTTTATGGGCTTGAAGGATGAAGAAGCGAGGGAAGTCTCACTTGAAGCGCTAAAAGGGGTAAAATAAGATGTGGGTGTTGAGGCTGAGAAAGCCATAACTCGTTGATCTTGTTTGTGCACTAGTCACTT	CTTGCTTGCTTGCTTGCTTG	CAGCTATGGAGTTTGTGATGATAGTGGAGATATGTATCCTGTTATGTGGCGAGCGTTGAGTGGTTGATAGTTTGATTTTTTTTGGGGATATGTTATGTAATTTATGTAAACATTTCTTTTCAAGCTTTTCACGCAATTTTGTTTAAATTATATCTTTGCTGTATGTATATATATTTTTAAATATCAACCGCTTAGTCAATAAGTATTATTACCTTATTATCCTAAGAAACCGCAAAAAGAAGCAATTTGGTTTCCATTAATACGAAACACTGTATGACCACCTCAAACTCAAAGATCCTT
LSSR-11	CTTAAATTGGCCTGCTTTTATTTTTACTTTTTTTTGTTTTTCCGTAGAATATTTGAATTAAGTGTGTTTAATCTTGTTTTGGCCTTGTAGACACAGCATGAACGACACGAAAACACACAACTGCGGACGGAGAACGATAAGCTTCGTGCTGACAACATGAGATACAGAGAAGCCCTAAGCAATGCTTCATGCCCCAATTGTGGAGGTCCAACGGCTATAGGAGAGATGTCGTTTGATGAACATCATTTGAGACTCGAAAATTCTCGGTTAAGAGAAGAGGTATATATAGAAATTTTTAAG	TATTATTATTATTATT	TTTATTATTTTGTATTCTATCAAACTTGGAAGTTAAATTTTCTTTAATATGGCTTTTTCAGATTGATCGCATTTCAGCAATAGCTGCGAAATACGTAGGAAAGCCGGTGGTGAACTATCCTCTTCTATCTCCACCTGTCCCTTCACGTCCATTGGAACTCGGCGTCGGAAACTTTGGTGGCCACCAAGCTGGAATGGGAGGGGAGATGTATGGAGCTGGAGATCTTCTCCGTTCAATCAACGCACCAAGTGATGCTGATAAACCAATGATTATCGAGCTTGCGGTTGCAGCCATGGAGGT
LSSR-12	TCTAACACAATCTCTTCCGACATTCTTTCCCTCTATCTTATCATATTCCATCCTCTCTCTCTCTCTCTCTCCCACTCTCTTTGTCCAACTTCCACTTTGTCTCCCACTACAGCCGTCAAACTCATAACTTCAACCCTCCACCCTTCTCTGTCTCTATCCATATATATGAAAATTGTAATTGTTTTCTAGAAACTTTCTTAGCTTTTTGAGGGAAAATATACTATCTCGACTTATAATGAGTAACATTTCGATTAATAATTCAAAACTAAAACTCTGATGAACAACGATTAGCATTTTTTA	CATCATCATCATCAT	CGTCATCATGATGGTGTATTGTGTTTTCCATTTATCCTGGAAGATGAAATGTGATATATATTATATATATTAATTCAGCATAAATATTTCAAGTTTCACTTCGAGTCTCTCCCATGTATTCATTTTCTTCTACCTCCAATTATGTCTCCCTCTCTCTATCCCACACTGTCTTGCTCATTTCATTGTCTCCTGTCACATGTGTCTACCTCTCACACTTTGAAAAAAAAGTGGAGAAAACCAATTCATAAATTGTGTCAGAATAAAAGGTAAAGCAGGATAATCTAAAAACTCTGTTTATAT
LSSR-13	TTTTCACATTTTGTCTGTCTCTATTTTTTACCTTTGGAATGAAAATGTTTTCATTTACATTTTTTGGCAGACGCATTATCTTGAGCACTGTTTTCTATGTGTTGTTATTATTGGTCTAGGAATTTCTATTAACTATGGCAGCGTTGAAAACAAAGGTTTATATACTCTAACGGGGGTATTAAGGAGAAAAACGACAAGGTGGGTCCCATTGGATGCCTAATTGTAGGAAAAGATTGTCTCCTAGCGGAGGGAGGCTTTTTGACATCATATAAATTTTAGTTTCTGTTTGTGAGCTGTCTC	TTTATTTATTTATTTA	TTTTTTGGCCTCCCCGCCGGGGGGGTATAAAATCCTGTAGACACGAAGGTACTTGAACAATAATATCAAAAGCTATGAAGATGGCCAATACCCCAATATCAGTTATTCTAGCTAAACAAAATTACTCTCTGTTAGAGATTCAGGTAGTATTTCTTCATCAAAACCATTGAGCAGCGATGGCATTTGTGCTTTGATGGTGAAGAAACAAGGCTATGCTTGTGAAGAACATACTGTAATATGCCTGTATTGTTCCTATTTCAGGTTACAAAGAGTTTTCAGACATCTAGTAAACAATGCAAT
LSSR-14	TTAATACATAAATGTCCGAGACAGTATACAGAGCTTCATATAAATAAATGTGAAATTAGTACAATGACAAATAAAGAAGTAATACAAAATGGAGAGGAAAAAGGAAAGAAATACTTCTTGGACTTTTGGCAATGAACTGAAACATCGGGTTCGCCCCGGACGATCAACGTCTCCCAACCTGAACCTAGGGGAACGGAATTTAAAAACGGGAGATGCTAATCATCTCAGTGAGTGACCCTATCTACTGAACACTTTTAATATTAATAGTATAACAAATAAATGAATTTAATTAATACCAAC	AAATAAATAAATAAATAAAT	AATAAACAATTAAAGTAATAATTTCACTCAAAACCCTCACTATTCACTCCGTTGGAAATGTTCCCCTTTTAAAACATTTTCACAAAACCCGATATTCGTATTTCCCTAAAACCAAGGGATCAATTAATTTAATAAACAATAGATAAATACCCCAAATATAAATAAAATGTAATAAAATATAATAAATAATTTTTGAACACTTTGGGGTTTGAAATTTCCATCCCAAAATTTATACTTGACGCACCACATCATATACCAGTGATGCCCTCCGATACCCAGCGTCCCGAGCACCGACTGGCT
LSSR-15	TATGTTTTTCCATATGTTTTTCGCTTTATTTGTATATAAGATTTTGAACTCTATTTGCCTTGCTGTATGGTTTTATCATATTATACTTTCCCAAACCAACAAAGCATTAAAATGGCCATGACAATAATTGTTCTTCATGCGTTTATTTTTATGCTACACCAAAGGTGTTTCATTTTTATTTCCTTTTGGTTTCTTTAATTATTTTAGTTTTGATGTAAGATTGTAATCTCTAGTTTTTTGATTGTTTTTGCAGGTGAGACTGAATGAACTAATGGAGTCTAAAGGTGGTAATAAGAAGTC	TAGTAGTAGTAGTAGTAGTAG	TAAATCCTTATTCTACGAAGCTCCCCTCGGTTACAGCATTGAAGACATTCGACCACACGGTGGAATCAAGAAGTTCCGATCAGCTGCATACTCCAACGTAAGTTATTTGCATGTTTTTTGTATCTCGAATCTTGCTTTCGCTTTATGTGTTAAAATGGTTCATTTTCTAATCCTTTGTTCTGTTTTCGCAGTGCGTCCGAAAGCCATCCTGAGTTCTGCTAAGTTTCAACGTAACCCCTCGAGATCTTTAATACTGCATTTGCTCTCTAAGTCTGTTTTTCTTTTACTTCCCTCGTTCTC
LSSR-16	AAGAAATCTTTTTGGAAATGATAAAAATTAACCCAAAAATAAAAAAGAAAAAAAAATTGGAATGATGAGAAATTTCTGAAGTCCTTATTAAATGAAAAAATAAAAATAAAAAAATAAAAGAAAAAATGCAGCTTAGCTAAGCTAAGCATGGACAGGACCTGGAGTTTCCTGCAGTGGGCTCGGTGGACTGTAAGTTGGAGCTGCTACAGTTGTAGCCGGAGGAGGCGGCGCCGCAGGTGGCGGAGTTGGGTTAGAGTCGGGCGGAGGGGGGCTTGGGTCCGAGGTGGGTAAAGATGGAGA	AGGAGGAGGAGGAGGAGGAGG	TGGAGTTGGGTCAGGATTTGGTGGATTGAGAGCAGAGCTAGGTGGGCTGGGCTGGGAAGTACCAGTGACAGGGCTAGGTGGGGAGGTTGTTGACTGACTAGAACTGGGGTTGGGGTTGTTGGTGGGTTGAGGGAAGACGACAGGCGAAGGAGAATGACAAGAATCGCCGGAGCAATTGTGGGACTTGTGGAGTCCGTGGCGCAGAAGCCCGAATCCCAAGACAAGACCAAAAACCACCAGTACTGTCACTATGAAGATGAAGATCTTTGTTGCTTTCCCCACATAACACATTTTTATTTT
LSSR-17	TCCTGAAAGAAACAAAAAAGTAGTAATATAAGAATTTTTGAGTGAAACGCCCAAAAGTATTAGCATAATGGTTAACATAGAAAAAAAAATATATGTTAGCTTCCATATATTTTATTAAAACTATTCCAAAAAGAGATTCTGGTTGGTTATTGCCCATTCCGACCCAAATCAGATATACAAAACCAATTTGTTCCTCGAAAATTTATTTCTTGGTGATCAATCAACCCAAGAAGATACAAACCCACCAATCAAAATAAAAAAACCAAGAAAGTAAACCAAAAAAAAAAAAAAAGAGAGACG	GACAGACAGACAGACA	GAGAAATTCCCACCTGTATTGGTAGGAACAGTCCTCCAATTTCCAGGACCATGCTCTTGAATGTAGGAGACTAAAATGATATCTTCTTCAGGAGTCCATGGTCCTTTCTTGACGCCCTCTTTATCACAACAAGGAGGCCGACCCATATTCACCTTTCTCCTTTATCTATTTTTCTCTCTTAAAAAGAAAAAAATAAATTTGTGGTGGAGATGAAGAAGAAAAGAAGTAAAAGAAGAAGAAAAAGAAATAGGTGTGGGTGGTTGAAATTGGTGGTCTCTAGCTTTTTGAGTTTCTTGGGAA
LSSR-18	GAGGGCTACCTTAATAACAATCAGCCAAATATACAGAAGAAATATCAAATTCAATTATAAAAAGAGCATAAAGCATTCACTTCTGGAGAAATTTAGTGCTACAGAAGCTGATTAAAGCAAGAGAAGGAACGATAAAAATTGAGAATACTGAGGTTTACAACCGGGCAACATATGAATTCGCCTGTGTGACATATCTCACCCATCTGTATGGATTGTCTGTCTTCAACTTCTTCACTATCTGCAAATACTTTACCTACACCGAGAAAATGGTGAAATGGCGTCTTAAGAATTAATTGAGAG	ATAATAATAATAATAATA	AGGTAAAAACTATAGATAGAAACGCTTAAATTTTGTTTTGTCGTTCCGTAACACAATAGTGGGCTTAATTTCCCCTGAACCACAATCAACTTAAGTGACTAGATTGCTTGCTTTGCATTTAAAATATAGCTCGTTCATCTGGACTCTAGTCCCATTTTATCATGTAGCCTAGTAAAATACAGATGTTTCCAAATGATTGTAACAATGGTGAAGGGTCTTAAGCCATGAAATAAAACCAGCTGGTATGACAAGGTACATGACACTGCACACACTAAATACACTATGATTTCAACCATTACT
LSSR-19	GTTAAAAAGTGGAAACAAAGTGGGGGGAAAGAATCAAATATTACACTTCCATTATTGGATAAACGTGCTAAAAAGTTTGGCTAGCCTTTGGAAAATGGATAGCGTTAGCCTTTGCACGTACTTAAAAACGGATTGAAAAGCCAGAAAACAGTTTTTGAAATCTTGTTGGTTTAAAATTGAAAACTGGATTAAAGCCGCGTGGGACAAAAAAGGAAGAAAAATGGAAACGATTTTAAGCGTGGATGCAGAAGGAACTGGGTTTAATTAGGATTTGAGCAAAGTGGAGACAAATTAATGGTA	GTGGTGGTGGTGGTGGTG	ATTTTGATGAAGGGTGGCGTGGAAGAGACTCCTGATGATCATGGAGTTGGGATACTTTAATTTGATGACGAGCTTTACAATGAAAAAGGGAAAGAACAGAGATACAAAATCCATCATTCACTCTCACACTCTCTCTCTCCCCGTTCTGTTTCCTCGTTTTTTCTCTCTCTATCTTTCCCTTTATTCCTTTTCGCGTTCTTACTAATTCTTCATTTCATCCGCTTTTAAGTAGCGCTTCGTTGGGACTTGGGAGCGTGGCCGTACCACACCTGGACCAGGTTTCCGCGCTAAGTTTTCCAC
LSSR-20	GGGAGTGAGGTTGGACCTCCACTCCAAAAACCGAATAGGATTGGTATCGGATATCACTCGGGTGTTTCGTGAGAACGGATTATCCATATCGAGAATTGAGGTCGCAACTCAAGGGGATAAAGCATATGGATCATTCTATGTTACAGATGCTTCAGGGCTTAATGCAAGTCCAACAACAGTGGAGTTGGTGACCAAAGAGATAGGGGAATCCATAATTGCGGTTCATAAATCACCAAGCAGGGTTCCTCATGATCATGGTTCTTCCTCCAGGACAGCTCCGAAAACCAACAGCGCTAGGGT	ACAACAACAACAACAACAACA	ACGAGAAGAAGATAGGCCAAGATTCTCTATAGGGAGCTTGCTTTGGTCTCAGCTTGGGCGATTTTCTAGCAATTTCGGACCCGTAAGATCATGAATTTGGCCGGTTGACTCTTGGCTGCTCTGCTTTTAATGTTGTAGCATTGACTACCTAGTGTAAATAATTAAAATTTGTACATCATGGCTCCATTAGTCTTACTCTTTCATTTTCTCCATTGTACAGATTGATTAGCTCCTACTCAAACCTCTCTTTCATTCCTTCAACAAAATTCAAAATAATGTCTCTTCCATACGAATGAAAAA
LSSR-21	ACCCGTACGTCCCCCCCAACGTTACAATCTTCATATATATAAATATATATATATATATATATAGATATACACACACACACATATATATATATATATGTTTTTATTTTTCTCTCTTTATTTTATTTTGTTTTTCATAATTCTTCTCATTTCTATTGTGAATACGACTATTCTATTTGGCAGCGTTTGGATGGTCGGAAGTCTTTCTCTCTCTCGTCTTTCTATTAATAAACTCTAGTAGTTTTTCTTCTCCTCCTAAATAATTTTCATAAAATTCGATATATATATATATATATATATTCA	TCCTCCTCCTCCTCCT	TCTCCGGCAAAACTCTTTTACCGAATCTCTGGCCGTCCAAAAATGGCCGAAGACTTTGCCAAGGCCGTGGACGACGGTCTCAAGCTATCCAAGCGGATATACTTCGGGAAAGACAGAGCCGTGGCTCCGCCGAAGCCGCCACCGCCTATGGATAAGTCGACGGCGCACTTGTACCTTCCAACGGCGCCTATGGTGTATGCCGTGATCAGCGACCCGGCGATCGTGGACAATCCCGATATCCCTAGCTACCAGCCCCACGTGCACGGCAGGTGCGATCCACCTGCCCTCATTCCCTTGCAT
LSSR-22	GGAGTGTATTTGTTTTCTATAAATTTCAAATTAGGCTTCTTCAATTTTCTTGAGATGGATTATAGATGGTCACATTAATCGAATCAGGCAACGATCCAAATGACCGAATTTTTTGAGAACAAAGGGGGTTAAAAAATAAAAATGAGATGTGTAAAAGGAGTTAAGTGAAATTTTTCAAAATAGACATGCACTCCTCTAGAAAATAAATGCAAAAACAGACATGGCTATGGTGGAATTAACCATATTTTTAAAGATGAAAATAGAAATGTTATATTGTGTTTGACTAAAACTATAAGAGTG	TTATTATTATTATTATTA	TTGATCAAAGGCTGTGAACTTATCAATTGGACAATCACTGATCATTTGGATCTTTGCGAAAAGCAATCACTTTTAGCATCAATTTGATAATGATTTCGTAGGAATTAATTCTCCTTCCTTTTGCTGAACTTTCTTTCGGTCTTTGAATTTGTCAAAAAAAGGATACTCAAACTGTGAGGGCTTGCGAGCACAAGGATCTACATGTGATGGGAGAGTTGCTAAATAAAATTGAATGAAAAGCCCAAATAAACATGTTTTTTAGAATTACTTTGATTGAGCAAGGAGTGCTAAATCACTTTG
LSSR-23	TCTGTGAAAAGGTTAACCCCCCAAACCCAACCCCAAACCCACGAACACTGTCTTGTACGGACACAACGAGAGGCTCGAGGTCTCGGTTTGGTTTGGCCGAGAGCCGTATGGGAAGGATGGGAGGCAATTCCAGGGCTTATACTGTGAACCCCAGCGACTACAAACTTCTTGAAGAGGTTGGATATGGTGCCAGCGCTACGGTTTTCAGAGCGATCTATCTTCCTTCCAATGAAGTCGTCGCTGTCAAGTGCTTGGATCTCGATCGCTGCAATAGCAATCTGGTTAGCTGCTTTCTTTTAG	TATTATTATTAT	TTTATATTTGTTTTTTCTATCTATATATATATATGTATTTTTTTTTTTTTGGGTTCATTTTTTTTAATTAGAGTTTTTTAGTTTGATTTAAAACTTTGACTTTGGCTGGATCTTGTTTTGTTTTGGAATTGTATTTTCTGGAATTCGATTCGCTTTCATTTCTTGGTGCCATTTTTGAGGTTAGAGCATGGGAAAGATCTTATGTTATTTAATTTCTGTAATGAAATTACGGAGCAATTGAGATCGCGAGGTTGAAAAAATTGTCATTTTGTTCATTGAATTGAGTAAGAGTTCACTTTG
LSSR-24	CAGAAGGAAAAAAATATAAGAGTAGGAGTGTTTTTTAATAATTTTAGATTAAAGGCAGCGTAGGTAGGAATTTAAGTCGTGTGAAAAGAATGAACCTTCAATTTTGTCTTAACCAGACCCAATCTGCATGTGAATGGGCCTGATTTTGAATATGCATTGAGCTGCAGAACTCTAATTGAGATACTAGGACAAAGGGTAACAAATAAGCATCATATCAATGTTTGTAATTAACTTGTATTTCAAATAAGCTCGATGTCTATTACTCAGCTTTCTAAGTACACTTCAAAAAAAACAAAAAAA	AACAACAACAAC	AGTAAAGTTTGAATGAAAATGATTCTCTTGCCTTGATATGCAATTAGCCTGTGCAGGCGGTTAAAAGGCCTCCACAGAAAAAGAATAGATTATCGATTATTACCTAACAAATCAGCAAACCAACCCTTCTTTCGCTAACACCTTTCTATTCAATAACCATATGAGAAACTAGGAAACCAATGGCCCATCAGCATTTGTTCACACTGTTGCTGCTTCTAACTTTGGCAGAACGCATGACGAAGCTCCTGCTGATTCAACCACATATAGAGTATGTATCTCAATTTAAGAAACTGACTTATT
LSSR-25	TTCATCACTAAACTCATCAAATCAATATGAAGGCATACTAAATAGCTTTCGAATATAAAAAAGTTTCACCTTAAGTTATAACTAAATTTATTTTCCAAAATAAAAAAAGTATAAAATCCTCATCCGTGGACATACTCAACCAGCCATAGCTGGAGGGCAACACAGAAAGATTCTTCGAAAACTCACTGTCTTTGCAACAAGACCAAATGCAAATTCGCTGTCAACTCAAACATCACCTAAACCTCTCAGCCTCTTTTGAACCAGAACTACTCAGAACTTCTATCATCATAACAAATGAAA	AATAATAATAAT	AAAAAAAAAAACCAAACAGCGATTTATAAAACTAAGCAACCTGCAAACGCTAGAAAAACCTACCGACTTCCAAAATACCCAGAACGAAACACCATAAATATTAAATTTTGGACTAGGGGAACCGCGTTTACTCTGCTTTAGACGTGCATGCTCTAGATTAAATACGAAAATAATAACAAATAATGAAAATTAAAATATGGGGATTAAAAGAAAACAAAATCCAAACCAAAAACCATTTCTAAGAAAAGAAACACATCATAATTCATCATTCATATATTAGCTGTCCAAGTGAAGCAAAAG
LSSR-26	TCAAGTTCATGATCCACTGTCCCTTGTAAGTATCACCACTTGGTCCTGTATATGTACCAGTCCCATCCATATACCCAGTTTTGAACTCACCCTCATATGTAGCCCCAGAAGGCCAACTGAACCTTCCTCTGCCCATGGTTTTCCCTCTGAACCATTCTCCGACGTACATACAGCCGTCTGTCCACAAGTACTTGCCTCGTCCATGTGGGAAACTATCGGACCACTGGCCTGTATAGTAGTCCCCATTGGGAAGGACTTTGTCAGCATGGTAGATTTCGGTGGTGCCACTGCTTCCATGAT	TTGTTGTTGTTGTTGTTGTTGTTGTTGTTGTTGTTGTTG	TCGTCGTCGTTGTCGTCGTCATCATCGTCTTCCACATTGGCCACCGAAATGGATCCAAATATGCTGTTGGCTCGCTTCTTCGCTGCCTGAGTCTTTCTCACCGTGGCTTCCCAAGCCTTAAACACTCCGCTCTCTTTGTTCATCATGAGTGCTTTTTTTTTTTCTTTTTTTTTTTTTCTTTTTTCCTTTTTTTTTTCCCTTCTTTTTTACATTTCCATGCTCTTTCTTTGAAGTACTTATTTCACATTGAAAAGAAAAGTTTCAAGCTTTGTTTCTTAAGAAAAGTTTCAAGCTTTGTTT
LSSR-27	CAAGAATCTAACTCGATTACAATTCCTAAACAACGACATCCCATTAAGAAATCAAATTTGCGACAAAAGCAAGATCAAAACTAGGTAATAACCAATCGGGATATCAGTCACAGAGATTCCAATTCATGAATGCTACCTCATCAAATCTTTCCATCATAGTCCCAAGCACCAAGCTAAAGACAGCCCCATCATCATCAGCATTGGAAAAACACCAATGATGATCACAAAACGTTTTACCCTAATAAAGCAAAGCATCACCCATCCTCTACATCGCAACCTCAAATAACAACTTAATAATTT	TGATGATGATGATGATGATGATGATGATGATGATGATGATGATGA	TAAAGATGACAAAGCATTTGCAGTGGATTTTTTTTTTTAATTCAAAGAAAAAAAAAATGACAATGAGAGAATGGGTGTTTACCCCCACAAGATTTATATATATATATATATACATTACATAAGAAAAAAATAAAAAAACAACAATATGTACAAGATTTGTCATCTTTTTTGGATGATTAATAATAATATGCACAAGATAATAACAAAAAAAAATGTATATATATTTATATAATGTTATATCTATTATATATAACAAAATTTTGGTTTTGGGATACAAGGAATGTATTTAAAAATAATAAG
LSSR-28	ACATCCATGGAGCATCAAAAGACTCACTCACATTCCCTTGAAAATAGCCACTACTTAATACATAAAAACATAGGATAACAAATAAAAGATGGGTTAACTAAATAGTAACTGCAAAAGAAATATTTTTTATGGATTGAAACCACAGAAACATAGATGGACCTGAAAACATACGTGGACCAAGTCTATACCAAAATGGTTTTATGTATATCATTTTTTGGATTGAAAGATCATAGTTCAAGATTGAAAAAGAAACATATCATAGTTCAAGATTGAAAAAGAAACATACATAGACAATGATAT	TAATAATAATAATAATAATAATAATAA	TTGTTTGTACCAATAGTTTTTTATCTAAGATAATAAAGAAGAATAAGAAAAAATATCTCACATGGATTAGGAGAAGAAAAACCAATTGAGTTTTAGAAATAAAAGGTTTTTAGTTGTCCCACATCGAAAAAGAAAGAGACTTGTGGGTGGCTTCTCTTACTATATATTGAAGTCTCATTTGATCATTGAGGAGGATCTCAACTTCTACTACACCTCTTTACACTACAATATTTCTCTCATTTTTAATTCTAGTTTTCAACATAGAGCAGGCCTTTTGGCCACCTATTATTTAGTTTTCAT
LSSR-29	TTGTAGAAGAAATATGTCCTTGGCAAAATCATTAAATGCCTGTCATTTTTTGTTTGAACTTTATGATACTTGTGCCACTTATATTTTTATATTTTTATATATGTAACGTTATAAGTGGTGGGCGAAATAATAATACCATGTACGTATATATATATATATATATAGCAAATCTACTACAACAAAATTATGCATATATATACATATATATATAATATTATAATGGGAGTCTAGCTTCATTCAAACACTTACCATAATCTGTGCATTGATAATAGAAATTAAATACGTATGTATGTATGCATT	TGTATGTATGTATGTA	TTATTGGATGTAAGGATTCGGCTGGAATTATTGAAGTATATCACAGAAAAAAAAAAAGAAAATATTATATTCACATACTTTTTGTATTTCATTGTTTCATTCTTTGTTTTTGGGTGTATACAGTCATTTTAACGTATCCAGAAATAGGGCCAGCTTTGATCAGGTTGAAAAGACTAGGCCTGACCCAGCGTTGGTTCTTCCTCTCGAGGTTGGGAAGTGGCTCTTTTTGAGCACAATGCAGGCCTGATCAAGCTTGAGTTATGCTACCGTCCATTATAATCACACAACAAACAAGAAGGT
LSSR-30	ACCATCGGTGGCTGGAAAGTTTCGGCCAATCTTCAAATCAATGTATCTCTCAAACAACTTAGAATTTGGAAAAATGGAGGCAATATTTGGAATCAGGGGGTCGAAATCTAGGGGAAGAGACCAACTTTGTGGCCAGGAGCTATTGGAAAACTGGTGAACTGGGCAATGTCAGTCATTGGCATTTGGACACCGATGTCACCCTTCCATCGGCTTCCACATCGGCCAGCACATATCATTGTCCGATGGTTAGAGCACAGTCAATTTGACCAATTAGAGAGAGAGAGAGAGAGAGAGAGAGAT	GGGAGGGAGGGAGGGA	GAAGGAGAGGGTCTTTTGATATGAATCTAGGACGACTTGCGCCTAAACCCATATTATATTAGCCCAGATCTAATTATGTTCAAGTTCTAATGGTCACCTTGACCCATAACCAACTTGTGATTAGAAACCTTGATATATAATGAAGATGCCACAATAGGTGATTGAAGGCCTATTGATAAGTCAAACTAAAATACTCATTCACTACTGGTGTTTTAGGTGTTCGAAAGAACAAAGAGAATTCATTCTCACAAATAATTTTCTATATAAAATTCAAGCTTAATTTCTCATTGAAAATAAGCC
LSSR-31	TTTTTAACATTTTGAGTAAGCAATATTTGTATGGGTATTTAAAACTGACCAGGAAATAACAAATTCAGCTCTGGCAGTATCAAATTTCCACACTATAAGTAAATGAATTTACCACCCTTCAATTTGCTGCTCTTTGTCATTCTTCTTCACAAACTCTTTGCCTAATCTCAGCAATGGCCTTATTAATTCCTTCACTTTCCACCCTCTTCATTGTGCTTTTCTTCCTCAACTTTGCAGGTAATTACTTTCTTAAGAAGTCCTTTTGTTGGAATCTGATCTTAAAATTTCTTGTCTTAGAAC	TTTATTTATTTATTTATTTA	TTAATCCCTCTCTGTCAGTCTGTCTGCTTTGTATTAACATAATCGAAATAGTACCTTTAATTACAAATGTGTATATTTGTTTATTTTGACAAGGCGTTCATCCGTGTTTTCACAAGAAAATTTGCTGAAAACAAAGATGAAAATTAGCATATGAATTTTGCTTGAAAATCCAACAATTTCTCAGCAACATAATTGAAACATTTTCCCCGAAAGAAAGCTGACCCAGATCATATTTTGTCGATTTCTTATTATCTCCATATAAAGTTCTACTTTTCTCATTAAAAAAAGAAAAAAGAAAAA
LSSR-32	ATCCCAAATTCGTATTTTATGTTTAAAATCTAAGCACTTGTAGAAAACAAGATCAAGTTAACTTTGATTTTTGGTAGTGTCCACTTCGCATCATAATGCATGCTGATCCTAACACATGAAAGTACTCGAAAATATTTTTTCTTCTGATCTAAAAATTTACAGCATCACAGAGCAATGCAAGTACATTTGATCTTGTCTTTTTCTTTTCTTCTTTTGACAATTAATGCATTATTAATACTCTTCCCAATCATAAAGAATGGTCGTCCAATACTTACCATCCACCACCAGAAACAATTGATT	TTTGTTTGTTTGTTTG	TTCGTGTGTGTAGACACTTGCAAATCAAACAAGCTCACAAAACAAGCATAATATATACTTTTACACAATGGCTAAACCATGATGAAGGCACAAGCAAAATATTGAAACCTATTAAAACCTGATTAGGTCAAAAGACTGCAGGTCAGAAGATCAGTTAAGACAGCCTAACGATCAACATGCTACCCTATCCGTCCTCAAAATACTAAACATGTCGTAAGTTCATAGACGTTTCAAACATGTACTAACGTACCCGTCCCCAAAATATGCTAAAACATGTTGTAGTTCATAGATGTTTCAAAC
LSSR-33	GGAATGAAAAAAATTTATAAAACCCATGTTACATAAAACGCTGAAGAACAAAGCAACCAACCGTGTCAAAAACCGTGGACCGAACACCACGTTTCTCCAGATTCAAAGCACAAACCAAACCCGCCATACCTCCACCGATTATACCAACAACTGGGTCATCAGGTATTGGGGTGGTGAAGGTCACCTGCTCTTGGCTGAATGTTTTCTTAAGAATTGACCTTCTGGAGGTACCATAAGATGATTTTCTTCGGTTTTTGGAGGTTGGTCCATGGCCATCCATGGCGGGTCTTCCGCTTGATG	TGGGTTTGGGTTTGGGTTTGGGTT	TCGGATTGGGTCGGGAAGTGCAAGTTAGAGTAGGAGTTTTGGGAAATGCTGGAATGAAGGTGGAAGTTGAGAGTTTTGGAGTTTTGAGGGGGTGGAGGATGATGGAAGAGGGAATTTTGGAATGAGTAGAGCATAGCATATTGGAATGTTTGGACAGAGAACAGAGACGGTCTGAGAATAAGCTCATTCTGTTTTTTCTTTTTCCCTGAAAAAATAACCGAATAAACTCCCCTAGGCCTAGTTTAGTATCTTAACTGAACAGGTAGACGAGCTCAAAAGAAGACAAAGTTACGCTCCTTG
LSSR-34	TTATTTTGAGAATCCCAGAAAAAATAGTTTTAAATTTTTTTTAAAATATGTATTTGCATTTAATTTATTATACAATATTAAATTTAATTACTTACAAGTCCTAACTTTCCAATTACTTGCCAAACATATTACGAAAAAAATTAATTCTCAGAAAATTAAATCCCAAAAAACTAAATTCTCGGAATTAGTTTCTTTCTCAACTTTGACACTTCCCAAACAGAGCCTTAAAACAATTTAAGAATTGTTAGAAGAAATCCCGATGGTGTCGACATGATGAGAGACTATTGTGTGTGTATATAT	ATAGATAGATAGATAG	GTAGTAGGAGGACTCTAGCACTTTTTCTAACGTAAAAATGTACATCAAACAATACGTTGCTTGACAATATTAGGCAACATGTTGTCTTGTGTATGTCCGAAACATAGAAAAATATTTTACAAATTTTGCAAATATTATTTTATATATTTATTTTTAATTGCTTCCACCTTGTATTTCATTAAGTATTGCAGCGGCAGATGGGCAGTAATACATTTATGTTTCTACCTAACTGGCCTTCAATGTGGCATTCTAAAGTATATCATAAATATACAAGTGTATACTCTAGAGTATTATTTATAA
LSSR-35	TCAAATTTTGGGGATTCTTTGATCATTGTGAAAAAGATTATGGGTAGACCTAGATTTTCAATCAGTTCTTTGCACGATATGGATTTTATGATGATTTTGATGATCAAACATGTTTATGTATGTTTTTTGCGGTTGATACTTATGGTGTAGGTTCTGTAGAGATATATTGTGGATTTTGGATAAAATATATCGATTATGCTGTAGTGTAATAACTGAATGACGAAAAAAGGTGTAATGTGGCTGATAAATTTGGATTCGGCTGCATGTTCGTTAGACTGGTAATTTTGATTTATGCTTTTG	ATTTATTTATTTATTT	GTTGCAGATGAGAACTTTTTCTTTTATAATTACTGGGGAAATTGGAAGAGTTTCTCAGAGTTGGGCTCCATGATCCAATACTTGCAACGTCATAATTAAGCTCCATGAGAAGTTGTTGTCCTATTGCATTTATGCTGTAAATTGATTCTTTTACATATAGAAACGATTTGGAGTCGGTCATCTACTGTCCTCGTTTCACATTACAATGGGGACAGAACTCATGAGAGTTTGCATCAAAGAAGATAATGATGAATTTCCACCGGTTCCACCGGGTTTCGAGTCATTCACATCTTTTACCTT
