# Supplementary material for: Multiple-Genome-Based Simple Sequence Repeat Is an Efficient and Successful Method in Genotyping and Classifying Different Jujube Germplasm Resources
Source: Plants (Basel). 2023 Aug 7;12(15):2885. doi: 10.3390/plants12152885 (PMC10421302; doi:10.3390/plants12152885)
Supplement: Supplementary file 1 [file plants-12-02885-s001.zip › Table S2ú║The digital ID card of 249 jujube genotypes.xlsx]

## Sheet: Sheet1
Numbers	LSSR-4	LSSR-6	LSSR-8	LSSR-10	LSSR-17	LSSR-22	LSSR-23	LSSR-25	LSSR-26	LSSR-27	LSSR-28	LSSR-29	molecular ID cards	Variety name
1	00	10	00	12	00	12	04	00	02	00	00	08	001000120012040002000008	Jishanbanzao
2	05	03	11	00	05	13	13	00	27	00	00	02	050311000513130027000002	Linyilizao
3	04	10	00	00	18	11	00	00	29	00	00	00	041000001811000029000000	Yucituanzao
4	04	11	10	00	04	00	02	07	04	00	00	03	041110000400020704000003	Taiguduanzizao
5	04	12	11	12	00	13	13	00	33	00	00	08	041211120013130033000008	Taiguhuluzao
6	00	00	02	04	14	12	01	05	27	05	05	02	000002041412010527050502	Pingyaobuluosu
7	04	10	12	09	00	10	01	04	19	00	00	03	041012090010010419000003	Pinglujianzao
8	07	02	10	09	18	13	13	08	04	00	03	08	070210091813130804000308	Linfenmizao
9	05	07	12	00	16	12	12	07	03	00	00	08	050712001612120703000008	Linfenzhenhulu
10	05	10	10	09	00	13	12	06	04	00	05	08	051010090013120604000508	Yongjihamazao
11	07	06	05	00	00	01	02	07	29	00	09	00	070605000001020729000900	Jiaochengjunzao
12	07	00	02	00	00	12	04	00	33	00	05	03	070002000012040033000503	Taiguheiyezao
13	05	03	12	08	00	03	17	08	19	00	09	08	050312080003170819000908	Yunchengpopozao
14	05	03	11	09	14	03	16	08	17	11	05	03	050311091403160817110503	Pinglutuntunzao
15	04	04	01	08	14	11	17	04	04	13	05	03	040401081411170404130503	Beijingpaopaozao
16	07	03	11	09	14	13	13	08	07	11	09	08	070311091413130807110908	Baodeyouzao
17	07	03	11	09	14	13	13	03	07	11	09	08	070311091413130307110908	Taigulangzao
18	05	01	12	09	18	03	12	07	19	05	09	08	050112091803120719050908	Xiangzao
19	05	07	12	09	14	03	12	07	06	00	00	08	050712091403120706000008	Hongzhaocuizao
20	04	10	12	09	15	11	01	07	04	06	03	03	041012091511010704060303	Lichengxiaozao
21	07	03	02	12	14	13	17	07	33	11	09	08	070302121413170733110908	Taigudundunzao
22	05	01	12	12	18	01	17	04	02	05	02	08	050112121801170402050208	Xiangfenguantanzao
23	05	11	02	00	06	13	10	00	27	13	03	02	051102000613100027130302	Taigumeimizao
24	04	10	12	00	00	02	04	06	04	00	03	03	041012000002040604000303	Beijingbenzao
25	05	10	11	00	14	13	17	00	04	00	09	03	051011001413170004000903	Xiangfenyuanzao
26	05	12	12	09	14	13	17	01	33	00	09	08	051212091413170133000908	Hongzhaohuluzao
27	07	03	11	08	14	13	13	03	07	11	09	08	070311081413130307110908	Baodexiaozao
28	05	03	12	09	18	03	17	07	19	00	00	08	050312091803170719000008	Jishanyuanzao
29	05	05	12	00	15	03	12	08	33	00	09	08	050512001503120833000908	Hongzhaoshiyuehong
30	07	03	11	09	14	13	13	06	07	11	09	08	070311091413130607110908	Zhongyangmuzao
31	04	03	12	09	15	13	02	04	25	06	09	03	040312091513020425060903	Pingshunjunzao
32	05	03	20	09	18	12	12	06	04	11	00	03	050320091812120604110003	Dingxiangxingxingzao
33	05	09	00	15	18	03	16	06	27	12	00	03	050900151803160627120003	Taigulinglingzao
34	05	05	20	05	14	12	00	07	19	05	05	03	050520051412000719050503	Xiangfenmuzao
35	05	01	20	09	18	03	17	06	02	00	09	08	050120091803170602000908	Jishanliuguanzao
36	05	11	11	12	00	12	19	07	03	00	05	08	051111120012190703000508	Zhongyangtuanzao
37	07	03	11	08	00	00	13	00	07	00	00	08	070311080000130007000008	Xiangfenyazao
38	05	02	12	08	14	00	00	00	08	00	00	08	050212081400000008000008	Yuciyazao
39	05	02	00	08	16	18	00	06	25	00	00	08	050200081618000625000008	Jiaochengtiansuanzao
40	07	01	19	00	18	03	17	04	02	05	02	08	070119001803170402050208	Yuanquzao
41	05	07	12	00	14	03	12	06	06	16	05	08	050712001403120606160508	Hongzhaoxiaozao
42	05	01	12	08	18	03	17	08	19	00	00	03	050112081803170819000003	Xiaxianyuancuizao
43	07	03	11	08	14	13	13	05	07	11	09	08	070311081413130507110908	Pingshunbenzao
44	05	04	12	08	16	13	17	08	36	11	05	10	050412081613170836110510	Jiaochengduanzao
45	07	04	12	12	18	03	17	08	19	05	09	03	070412121803170819050903	Xiaxianziyuanzao
46	05	11	11	09	18	12	19	07	03	00	05	03	051111091812190703000503	Linfentuanzao
47	04	03	12	09	15	06	02	06	06	11	05	03	040312091506020606110503	Shanxiqiyuexian
48	04	04	12	00	14	11	02	08	04	00	05	03	040412001411020804000503	Zaoqiangpozao
49	04	11	01	00	21	11	04	00	04	00	09	03	041101002111040004000903	Qingyuandadanzao
50	05	03	10	06	02	19	17	00	27	00	00	03	050310060219170027000003	Taigushenglizao
51	04	10	11	09	14	13	13	03	06	16	09	08	041011091413130306160908	Xinzhengdamaya
52	05	03	12	08	04	03	16	08	18	05	01	02	050312080403160818050102	Dalixiaodundun
53	04	10	10	08	01	11	16	06	01	06	05	02	041010080111160601060502	Binxianshuizao
54	04	11	10	00	01	13	02	04	01	11	05	01	041110000113020401110501	Daliyuanzao
55	05	03	12	12	14	11	01	06	02	00	09	03	050312121411010602000903	Yanchuanniunaicuizao
56	04	10	12	09	15	11	01	06	04	06	03	03	041012091511010604060303	Zaoqianggutouxiaozao
57	04	10	00	00	15	19	00	07	01	00	00	03	041000001519000701000003	Gusuxiaozao
58	05	07	11	12	18	13	13	07	06	16	05	03	050711121813130706160503	Xinzhengjidanzao
59	05	04	10	00	01	13	00	04	04	00	00	06	050410000113000404000006	Huanghuadongzao
60	04	10	10	00	00	12	06	08	02	00	05	02	041010000012060802000502	Dalimayazao
61	05	03	00	00	00	03	00	08	18	00	00	00	050300000003000818000000	Puchengzhishezao
62	05	01	12	00	18	03	12	08	19	05	09	08	050112001803120819050908	Yanchuandabaizao
63	05	07	11	00	14	13	00	07	06	00	05	03	050711001413000706000503	Xianxianlajiaozao
64	05	01	20	09	18	03	00	08	19	00	00	08	050120091803000819000008	Yongchengyuanhong
65	05	07	12	09	18	03	16	04	06	16	09	08	050712091803160406160908	Lintongguluzao
66	04	11	10	09	07	13	00	06	04	05	05	02	041110090713000604050502	Cangxiantunzizao
67	04	13	01	09	06	13	12	04	01	13	05	03	041301090613120401130503	Xianxianxiaoxiaozao
68	05	07	12	09	00	03	16	07	06	00	09	08	050712090003160706000908	Neihuangbianhesuan
69	04	11	10	00	15	13	12	06	01	08	03	03	041110001513120601080303	Xincaidayuanfeng
70	06	07	10	03	14	03	00	08	32	11	05	03	060710031403000832110503	Linxianwutouzao
71	04	03	04	09	18	11	13	06	04	05	05	03	040304091811130604050503	Dalijidanzao
72	04	10	12	00	00	11	01	06	04	00	03	03	041012000011010604000303	Binxianheigeda
73	04	03	00	12	00	10	00	00	25	00	00	00	040300120010000025000000	Daliganweiba
74	07	10	11	00	21	24	00	00	27	08	05	03	071011002124000027080503	Xianxianmuzao
75	05	11	11	05	18	11	02	00	06	11	05	01	051111051811020006110501	Zhenpingtailihong
76	04	00	00	00	00	18	00	00	03	00	00	00	040000000018000003000000	Yongchengzhanghong
77	04	04	10	05	05	11	00	07	27	06	05	02	040410050511000727060502	Yanchuanbaizao
78	05	07	11	09	14	13	01	03	06	08	05	03	050711091413010306080503	Zaoqiangcuizao
79	00	00	10	08	07	22	00	04	04	00	00	01	000010080722000404000001	Xinzhengqitoubai
80	07	03	20	03	01	13	00	00	29	06	09	07	070320030113000029060907	Zaoqiangmalianxiaozao
81	04	10	12	00	16	11	01	06	04	06	03	03	041012001611010604060303	Cangxianxiaozao
82	04	10	12	09	15	11	04	02	04	06	03	03	041012091511040204060303	Taigumeixinhong
83	04	04	02	03	06	13	01	03	27	06	03	07	040402030613010327060307	Taiguguoyanhong
84	04	04	10	12	05	11	02	00	27	00	00	02	040410120511020027000002	Yanchuandieyazao
85	05	10	00	00	00	13	17	00	04	00	00	00	051000000013170004000000	Shanxinaizao
86	04	04	10	09	05	11	09	07	27	00	05	02	040410090511090727000502	Tengzhouzhanghong
87	04	10	10	00	07	13	16	00	04	00	00	02	041010000713160004000002	Xianxiansuanzao
88	04	11	10	00	01	13	02	06	01	00	05	02	041110000113020601000502	Shulutangzao
89	04	10	12	00	16	11	01	06	04	00	03	03	041012001611010604000303	Cangxianjinsixiaozao
90	03	03	10	12	18	03	17	00	05	00	03	07	030310121803170005000307	Xinzhenghuizao
91	05	03	10	00	14	11	17	06	02	00	09	03	050310001411170602000903	Xinzhengxiaoyuanzao
92	05	05	11	09	18	03	12	07	24	05	05	08	050511091803120724050508	Yanchuantiaozao
93	05	10	02	12	18	13	13	08	04	00	09	08	051002121813130804000908	Puchengyuanlizao
94	05	10	02	03	14	13	13	00	06	00	00	08	051002031413130006000008	Binxiansuangeda
95	04	11	02	00	00	13	01	06	04	00	00	08	041102000013010604000008	Shanximianzao
96	04	10	00	00	00	11	04	00	04	00	00	00	041000000011040004000000	Lelingwuhexiaozao
97	07	10	00	13	00	00	05	08	00	08	05	00	071000130000050800080500	Lelingxiaozao
98	07	03	14	12	14	07	13	07	15	06	09	00	070314121407130715060900	Dayewuhezao
99	04	11	13	10	18	20	07	07	13	05	03	01	041113101820070713050301	Dalipachizao
100	05	11	15	10	14	00	05	06	11	08	09	03	051115101400050611080903	Yutianxiaozao
101	04	11	07	12	17	14	14	07	14	05	03	01	041107121714140714050301	Puyangsanbianhong
102	04	02	07	07	09	14	05	07	30	06	03	07	040207070914050730060307	Hebeilongzao
103	04	04	07	10	09	00	05	06	13	06	03	08	040407100900050613060308	Hanguowudeng
104	04	03	21	10	14	14	11	07	09	06	09	03	040321101414110709060903	Anyangtuanzao
105	04	00	15	12	17	00	05	06	13	08	03	03	040015121700050613080303	Dalilongzao
106	07	04	14	12	14	00	13	07	15	07	09	08	070414121400130715070908	Binxianjinzao
107	05	03	14	12	18	14	10	07	12	11	00	00	050314121814100712110000	Dalibashenghu
108	05	03	14	10	18	00	05	07	14	05	05	01	050314101800050714050501	Liaochengyuanlingzao
109	05	03	22	10	18	00	14	07	22	08	02	01	050322101800140722080201	Puyangtangzao
110	04	03	15	12	17	14	04	06	13	13	03	03	040315121714040613130303	Zhenpingguangyangzao
111	04	03	15	00	00	00	00	06	13	13	00	03	040315000000000613130003	Zaozhuanggongzao
112	04	03	14	07	10	00	11	08	14	11	05	07	040314071000110814110507	Hamidazao
113	05	03	15	14	17	14	08	06	13	13	09	08	050315141714080613130908	Zaoqiangshazao
114	04	11	13	07	01	20	05	06	09	13	05	02	041113070120050609130502	Xuechengdongzao
115	04	03	15	12	17	14	05	06	13	15	03	03	040315121714050613150303	Xinzhengjixinzao
116	05	11	15	12	18	20	15	08	32	15	09	07	051115121820150832150907	Yangjiaozao
117	05	11	15	12	14	14	04	06	11	15	09	03	051115121414040611150903	Lelingmopanzao
118	05	03	15	00	14	15	05	08	14	16	05	03	050315001415050814160503	Ningyangxuanlingzao
119	07	03	14	12	18	15	00	07	13	08	09	03	070314121815000713080903	Taiandacuizao
120	05	03	07	12	13	00	11	07	30	06	05	03	050307121300110730060503	Chengwudongzao
121	05	03	15	00	14	14	05	06	11	14	09	03	050315001414050611140903	Tengzhoudamaya
122	06	03	08	00	17	14	11	07	13	16	05	03	060308001714110713160503	Zhenpingjiuyuehan
123	04	03	06	00	14	00	11	07	30	16	09	08	040306001400110730160908	Lengbaiyuzao
124	07	04	14	12	14	00	13	07	15	11	09	08	070414121400130715110908	Xianyangnaizao
125	04	03	15	10	18	14	03	07	12	16	05	02	040315101814030712160502	Jiaxianyazao
126	04	03	07	12	14	00	05	08	14	00	05	08	040307121400050814000508	Yanchuangoutouzao
127	05	11	15	07	04	00	14	08	23	00	01	02	051115070400140823000102	Shanxihuluzao
128	05	03	14	12	14	20	11	08	13	00	09	03	050314121420110813000903	Dalixiaoyuanzao
129	04	10	15	10	17	14	05	06	13	00	03	03	041015101714050613000303	Xinzhengjiuyueqing
130	04	03	08	12	18	14	13	06	13	08	05	03	040308121814130613080503	Puyangxiaozao
131	04	11	13	10	18	14	05	07	11	08	05	02	041113101814050711080502	Puyanghetaowen
132	05	03	07	12	18	20	13	08	13	05	09	08	050307121820130813050908	Songxiandazao
133	04	03	08	12	18	14	13	06	13	05	05	03	040308121814130613050503	Taianmalingcui
134	05	10	17	12	14	09	13	08	31	13	09	08	051017121409130831130908	Ningyangdashibing
135	04	03	22	00	14	00	11	06	09	16	09	08	040322001400110609160908	Beibeixiaozao
136	04	03	13	10	01	14	04	07	30	11	05	02	040313100114040730110502	Tengzhouluodihong
137	04	03	15	12	20	14	05	06	13	16	09	03	040315122014050613160903	Fengjiejidanzao
138	06	03	07	12	17	14	05	07	13	16	05	03	060307121714050713160503	Qingyunxiaolizao
139	05	03	14	12	14	00	15	08	13	16	09	03	050314121400150813160903	Beijingmayabai
140	05	03	07	12	18	20	10	08	13	00	09	08	050307121820100813000908	Beijingyingluozao
141	04	03	15	00	17	14	05	06	13	00	03	03	040315001714050613000303	Tianjingagazao
142	06	11	08	00	17	14	04	07	13	16	09	03	061108001714040713160903	Tianjinkuaizao
143	06	11	14	10	18	17	11	07	14	08	05	03	061114101817110714080503	Beijinglangjiayuanzao
144	04	11	13	10	12	17	14	06	29	08	05	06	041113101217140629080506	Qiyangkangtouzao
145	05	02	14	10	18	14	14	07	14	11	09	02	050214101814140714110902	Xupudaguosuanpan
146	04	03	07	07	01	22	05	07	30	12	03	03	040307070122050730120303	Hengshanzhangdazao
147	06	00	07	07	14	14	14	07	30	00	09	07	060007071414140730000907	Xuputiansuanzao
148	04	03	07	12	17	09	14	07	14	11	03	01	040307121709140714110301	Xupuhuluzao
149	04	03	13	00	01	15	14	07	30	11	05	01	040313000115140730110501	Xupuyuansuanzao
150	06	03	07	07	00	05	05	06	29	00	03	07	060307070005050629000307	Hunanzhangzao
151	04	03	13	10	14	00	14	07	14	00	09	00	040313101400140714000900	Xupubinlangzao
152	04	03	13	00	15	00	15	07	14	00	09	08	040313001500150714000908	Xupumuzao
153	06	03	13	10	09	17	04	07	30	00	05	06	060313100917040730000506	Xupuyuanzao
154	04	11	13	12	14	14	14	07	14	00	05	03	041113121414140714000503	Lanximazao
155	04	11	13	12	00	14	14	07	14	00	05	03	041113120014140714000503	Shengxianbaipuzao
156	04	03	13	10	14	14	14	07	14	07	05	03	040313101414140714070503	Xuanchengjianzao
157	06	03	07	12	21	05	05	08	30	05	05	03	060307122105050830050503	Nanjingdamuzao
158	04	03	13	12	14	05	14	07	14	00	05	03	040313121405140714000503	Langxiniunaizao
159	01	11	13	07	14	20	11	08	32	11	09	00	011113071420110832110900	Yiwuezizao
160	07	03	13	12	17	07	14	06	13	00	03	04	070313121707140613000304	Fuyangmayizao
161	05	03	14	12	14	14	11	07	14	13	05	03	050314121414110714130503	Yiwudazao1
162	08	03	15	01	14	15	14	07	14	13	09	03	080315011415140714130903	Hubeilingchengzao
163	05	03	14	10	10	14	14	06	10	13	05	02	050314101014140610130502	Gansudongzao
164	05	11	22	12	18	05	19	08	24	16	05	08	051122121805190824160508	Hubeiyuanzao
165	05	03	14	00	01	00	05	07	14	06	05	00	050314000100050714060500	Zhongningdiaolingzao
166	05	03	14	00	08	14	05	06	09	00	09	06	050314000814050609000906	Zhongningxiaoyuanzao
167	04	03	00	12	00	00	14	00	00	08	00	08	040300120000140000080008	Guanyangzhangzao
168	04	11	07	07	12	00	05	07	30	08	03	07	041107071200050730080307	Nanjingyazao
169	06	03	07	00	14	00	14	07	00	05	03	07	060307001400140700050307	Guanyangduanzao
170	04	11	14	12	14	22	11	07	14	08	06	08	041114121422110714080608	Wuxianshuituanzao
171	04	04	21	10	18	04	13	07	14	08	05	07	040421101804130714080507	Nanjinglengzao
172	06	11	14	07	18	00	05	08	00	08	03	07	061114071800050800080307	Kashigeerxiaozao
173	05	11	14	10	08	14	05	06	09	08	09	06	051114100814050609080906	Linzexiaozao
174	04	03	13	10	10	20	05	06	13	08	05	02	040313101020050613080502	Dunhuangdazao
175	04	03	15	10	14	14	05	07	13	08	05	08	040315101414050713080508	Chaoyangdajianding
176	05	03	18	07	03	00	15	08	32	08	03	06	050318070300150832080306	Kuerlexiaozao
177	04	11	15	07	21	00	00	08	30	16	03	02	041115072100000830160302	Xinjiangzhangyuanzao
178	04	07	15	07	21	14	00	07	13	05	03	01	040715072114000713050301	Chaoyangdapingding
179	04	03	13	10	13	20	00	06	13	05	05	02	040313101320000613050502	Anningxiaozao
180	05	03	14	10	11	14	00	06	09	16	09	00	050314101114000609160900	Minqinxiaozao
181	05	02	22	12	03	00	00	07	30	16	09	02	050222120300000730160902	Akesuxiaozao
182	04	03	15	00	17	14	05	07	09	14	07	09	040315001714050709140709	Zunyitianzao
183	05	03	09	00	20	14	08	06	13	00	09	01	050309002014080613000901	Lianxiantangzao
184	04	03	13	10	14	14	00	07	14	00	05	03	040313101414000714000503	Lianxianmuzao
185	04	04	13	10	01	15	05	06	09	12	05	02	040413100115050609120502	Yixianmuzao
186	06	11	07	07	14	14	14	08	32	14	03	07	061107071414140832140307	Shaoguanbaizao
187	07	11	21	07	18	09	00	07	14	09	03	03	071121071809000714090303	Xishuangbannaxiaozao
188	04	08	15	07	21	14	05	07	13	00	03	01	040815072114050713000301	Gendedazao
189	04	11	13	07	01	20	05	06	09	14	05	02	041113070120050609140502	Lianxiankulianzao
190	04	03	15	10	14	14	14	07	14	00	05	03	040315101414140714000503	Guangdongzhenzhuzao
191	05	11	21	10	14	14	11	06	09	05	09	08	051121101414110609050908	Kunmingzao
192	05	00	19	00	14	00	10	08	13	00	04	02	050019001400100813000402	Xuyiyanlaihong
193	06	11	19	00	04	00	07	08	00	01	09	07	061119000400070800010907	Wutaimianzao
194	05	03	11	00	14	00	19	08	24	03	05	07	050311001400190824030507	Bt34
195	05	04	04	07	04	00	13	08	30	01	05	07	050404070400130830010507	C22
196	03	03	01	00	04	00	18	07	25	01	09	01	030301000400180725010901	C3
197	05	11	05	00	04	00	08	08	32	01	03	01	051105000400080832010301	C6
198	08	11	00	00	16	00	15	08	24	03	09	06	081100001600150824030906	T37
199	07	02	19	14	16	00	10	08	31	03	09	07	070219141600100831030907	Beiqi6Hao
200	05	11	19	00	16	00	13	08	38	03	07	03	051119001600130838030703	Beikedi3Hao
201	05	03	00	00	10	00	03	08	31	03	05	03	050300001000030831030503	Beikedi4Hao
202	02	02	00	00	01	00	00	06	00	00	05	00	020200000100000600000500	Chengde1Hao
203	07	00	00	00	00	00	13	00	00	01	00	00	070000000000130000010000	Chengde2Hao
204	04	03	04	00	00	00	00	07	09	03	05	01	040304000000000709030501	Chengde4Hao
205	05	11	00	00	00	00	00	00	24	00	00	00	051100000000000024000000	Chengde7Hao
206	00	10	00	00	00	00	19	00	32	00	00	03	001000000000190032000003	Jin2
207	08	03	01	00	15	00	13	07	00	03	05	08	080301001500130700030508	Laizhou1Hao
208	00	04	00	00	00	00	00	08	37	00	00	07	000400000000000837000007	Laizhou5Hao
209	00	07	00	00	00	00	10	08	00	00	05	00	000700000000100800000500	Liaoningchaoyang2Hao
210	00	03	00	00	00	00	00	08	21	00	00	00	000300000000000821000000	Liaoningchaoyang3Hao
211	00	03	00	00	00	00	00	00	00	00	00	00	000300000000000000000000	Liaoningchaoyang4Hao
212	06	03	04	00	08	00	19	08	22	03	09	06	060304000800190822030906	Liaoningchaoyang6Hao
213	04	03	16	12	00	00	05	07	11	03	09	02	040316120000050711030902	Weinan1Hao
214	02	03	00	00	00	00	10	07	13	03	09	07	020300000000100713030907	Weinan2Hao
215	05	11	01	00	01	14	10	07	30	03	04	07	051101000114100730030407	Weinan3Hao
216	06	02	11	00	01	23	19	08	23	03	05	13	060211000123190823030513	Weinan5Hao
217	07	03	04	00	00	14	08	08	20	03	08	12	070304000014080820030812	Weinan6Hao
218	03	03	03	00	02	14	10	07	26	01	04	02	030303000214100726010402	Xingtai0701
219	06	03	02	12	10	00	08	08	34	04	03	04	060302121000080834040304	Xingtai0608
220	05	03	00	00	15	00	10	09	20	03	09	00	050300001500100920030900	Xingtai0641
221	08	03	20	12	18	22	11	07	11	02	09	07	080320121822110711020907	Bj1
222	05	02	00	00	14	00	00	08	00	11	00	03	050200001400000800110003	Bj4
223	05	03	00	02	00	00	03	00	15	10	00	06	050300020000030015100006	Bj5
224	04	10	12	10	15	14	05	06	13	11	03	03	041012101514050613110303	Zh3
225	05	03	12	10	14	14	05	06	11	17	09	03	050312101414050611170903	Zh
226	04	11	19	10	14	21	11	07	09	13	09	03	041119101421110709130903	Zh4
227	07	06	05	11	18	00	07	07	31	12	09	03	070605111800070731120903	Sxll
228	04	03	04	12	18	14	10	06	13	01	05	03	040304121814100613010503	Sdly
229	04	03	10	10	08	14	05	07	30	11	05	02	040310100814050730110502	Sxyc
230	05	03	02	12	10	21	11	07	30	11	05	03	050302121021110730110503	Gsqy
231	07	03	11	12	18	21	05	07	13	17	09	03	070311121821050713170903	Pozao
232	05	03	11	12	14	14	11	07	14	17	05	03	050311121414110714170503	Jinsizao
233	07	11	11	10	21	00	20	09	30	04	05	03	071111102100200930040503	Zhanghong
234	02	02	04	14	18	22	07	08	35	14	05	11	020204141822070835140511	Huizao
235	03	03	05	12	15	22	08	07	13	03	03	02	030305121522080713030302	Xingguang
236	04	11	02	10	21	22	05	08	16	14	07	05	041102102122050816140705	Yuanhong
237	07	00	00	14	14	00	11	08	31	00	00	00	070000141400110831000000	Lizao
238	02	00	00	12	09	00	00	09	24	00	00	08	020000120900000924000008	Yueguang
239	04	02	04	10	14	21	15	08	20	17	08	07	040204101421150820170807	Liuyuexian
240	04	00	00	12	18	00	00	00	11	01	00	00	040000121800000011010000	Yiwudazao
241	05	03	04	10	04	16	15	06	32	04	09	01	050304100416150632040901	Yiseliezao
242	05	03	12	00	14	14	05	06	11	04	09	03	050312001414050611040903	Beikedi1
243	05	02	04	12	01	08	14	07	13	03	09	07	050204120108140713030907	Jin1
244	06	11	04	12	15	14	11	07	29	03	09	03	061104121514110729030903	Suanzao12Hao
245	04	11	12	12	19	14	04	06	13	03	09	03	041112121914040613030903	Suanzao23Hao
246	04	03	10	00	14	14	14	07	14	04	05	03	040310001414140714040503	Xingtai0614
247	04	03	12	07	15	14	14	08	28	04	05	09	040312071514140828040509	Suanzao36Hao
248	04	03	00	00	00	00	10	00	09	00	00	01	040300000000100009000001	Suanzaogaovc
249	04	11	10	07	10	14	05	07	30	01	05	02	041110071014050730010502	Bianhesuanzao
